# Supplementary material for: Intracellular Trafficking of Size-Tuned Nanoparticles for Drug Delivery
Source: Int J Mol Sci. 2023 Dec 25;25(1):312. doi: 10.3390/ijms25010312 (PMC10779336; doi:10.3390/ijms25010312)
Supplement: Supplementary file 1 [file ijms-25-00312-s001.zip]

Archive with 1 entries (1 files):
- ijms-2762355-supplementary.pdf
